# Supplementary material for: Morphological and Molecular Characterization of a New Mycobacterium avium Subsp. paratuberculosis S-Type Strain Genotype in Goats
Source: Front Vet Sci. 2019 Jul 31;6:250. doi: 10.3389/fvets.2019.00250 (PMC6684744; doi:10.3389/fvets.2019.00250)
Supplement: Supplementary file 2 [file Table_1.xlsx]

## Sheet: Tabelle1
Supplementary Table 1 Exclusivity panel consisting of 30 non-tuberculous mycobacteria for specificity testing of the developed in-house qPCR
Mycobacteria spp.	Source	in-house qPCR
		CT F57	CT IS900	CT IAC	Result
M. avium subsp. paratuberculosis	ATCC 19698	24.433	21.2493	34.2453	+
M. avium subsp. avium	ATCC 25291	-	-	31.158	-
M. avium subsp. silvaticum	ATCC 49884	-	37.313	30.9317	-
M. avium subsp. hominisuis	ATCC 700898	-	-	30.5137	-
M. smegmatis	ATCC 19420	-	-	30.9317	-
M. kansasii	ATCC 12478	-	-	30.5137	-
M. marinum	ATCC 927	-	-	30.4447	-
M. szulgai	ATCC 35799	-	-	31.5623	-
M. tuberculosis	ATCC 27294	-	-	30.8433	-
M. bovis BCG	ATCC 27289	-	-	30.681	-
M. chelonae subsp. chelonae	ATCC 35752	-	-	30.9797	-
M. scrofulaceum	ATCC 19981	-	37.096	31.8063	-
M. terrae	ATCC 15755	-	-	30.7467	-
M. simiae	ATCC 25275	-	36.757	31.2277	-
M. intracellulare	SVBa	-	-	31.2563	-
M. gordonae	SVBa	-	-	30.0633	-
M. xenopi	SVBa	-	-	30.9123	-
M. parafortuitum	SVBa	-	37.287	31.5623	-
M. vaccae	SVBa	-	-	30.419	-
M. phlei	SVBa	-	-	30.491	-
M. peregrinum	ATCC 700686	-	-	30.791	-
M. goodii	ATCC BAA-995	-	-	30.7177	-
M. malmoense	SVBa	-	37.154	30.73	-
M. fortuitum	SVBa	-	-	31.2017	-
M. interjectum	SVBa	-	-	30.879	-
M. intracellulare	SVBa	-	-	32.2113	-
M. chimaera	SVBa	-	-	31.2007	-
M. xenopi	SVBa	-	37.095	30.7003	-
M. abscessus	SVBa	-	37.484	30.6187	-
M. celatum	SVBa	-	-	32.3837	-
M. kansasii	SVBa	-	-	30.9797	-
a Strain collection of Section of Veterinary Bacteriology (SVB), University of Zurich (Switzerland)
